# Supplementary material for: A Novel Seed-Dressing Formulation Based on an Improved Mutant Strain of Trichoderma virens, and Its Field Evaluation
Source: Front Microbiol. 2019 Aug 30;10:1910. doi: 10.3389/fmicb.2019.01910 (PMC6730527; doi:10.3389/fmicb.2019.01910)
Supplement: Supplementary file 1 [file Table_1.XLSX]

## Sheet: Sheet1
Table S1. Genes upregulated in T. virens mutant G2 grown on potato dextrose agar plate, compared to wild type
Contig_ID	T.v. Protein ID/orthologue	FPKM_G2	FPKM_WT	Fold_change	Log2Fold Change	Domain (NCBI CDD Search)	SignalP	Putative role in biocontrol/plant interactions
c21650_g1_i1	TRIVIDRAFT_57822	5.53793	0.0273812	204	7.67243	Rossmann-fold NAD(P)(+)-binding proteins/oxidoreductase	yes	Secondary metabolism/ stress tolerance
c25901_g1_i1	TRIVIDRAFT_215593	10.6817	0.131162	82.1429	6.36006	Polysaccharide lyase; This family includes heparin lyase I, EC:4.2.2.7; Alginate lyase; endo-β-1,4-glucuronan lyase A	yes	Mycoparasitism
c16609_g1_i1	TRIVIDRAFT_77560	3.0556	0.0440285	70	6.12928	hypothetical	yes	SSCP- plant interaction
c24752_g1_i1	TRIVIDRAFT_223420	4.35397	0.0865335	50.75	5.66534	Lysozyme-like domain; involved in the hydrolysis of beta-1,4- linked polysaccharides	Yes	Mycoparasitism
c32364_g1_i1	TRIVIDRAFT_125179	22.4608	0.553007	40.9667	5.35638	Hypotheical	No
c8233_g2_i1	TRIVIDRAFT_70659	8.38662	0.292412	28.9286	4.85442	Fungal chitosanase of glycosyl hydrolase group 75	yes	Mycoparasitism
c152_g1_i1	TRIVIDRAFT_50427	7.62703	0.278186	27.6538	4.78941	Cytochrome P450	No	Secondary metabolism
c19495_g1_i1	TRIVIDRAFT_41854	8.45476	0.375123	22.7333	4.50674	Hypotheical	No
c22039_g1_i1	TRIVIDRAFT_196018	7.3888	0.339785	21.9333	4.45505	Cytochrome P450	No	Secondary metabolism
c17690_g1_i1	TRIVIDRAFT_192673	6.38605	0.354693	18.16	4.18269	2-polyprenyl-6-methoxyphenol hydroxylase and related FAD-dependent oxidoreductases	yes	Secondary metabolism/stress tolerance
c26273_g1_i1	TRIVIDRAFT_27800	5.30545	0.302232	17.7059	4.14616	Hypotheical	Yes	SSCP- plant interaction
c18000_g1_i1	TRIVIDRAFT_76895	6.34257	0.414139	15.4474	3.94929	Glycosyl hydrolase family 30 TIM-barrel domain	yes	Mycoparasitism
c24759_g1_i1	TRIVIDRAFT_111479	21.7671	1.50377	14.6	3.8679	Fungal chitosanase of glycosyl hydrolase group 75	yes	Mycoparasitism
c10988_g1_i2	TRIVIDRAFT_213202	4.02065	0.28967	14	3.80735	The GH18 (glycosyl hydrolase, family 18) type II chitinases	yes	Mycoparasitism
c10524_g1_i1	TRIVIDRAFT_45154	4.24712	0.308743	13.875	3.79442	Hypotheical; very small protein	no
c29795_g1_i1	TRIVIDRAFT_196109	1.60033	0.120061	13.4444	3.74894	S-adenosylmethionine-dependent methyltransferases/O-methyl transferase	no	Secondary metabolism
c23161_g1_i1	TRIVIDRAFT_43965	7.21513	0.580087	12.5455	3.64909	Aldo/keto reductase/ oxidoreductase	no	Secondary metabolism
c7236_g2_i1	TRIVIDRAFT_153126	3.55905	0.297379	12.0714	3.59352	hypothetical	yes
c5940_g1_i1	TRIVIDRAFT_45236	32.5003	2.73175	12	3.58496	Lytic transglycolase; Rare lipoprotein A (RlpA) contains a conserved region that has the double-psi beta-barrel (DPBB) fold	yes	SSCP- plant interaction
c14560_g1_i1	TRIVIDRAFT_130513	6.12343	0.525342	11.7568	3.55542	Hevein or type 1 chitin binding domain (ChtBD1), a lectin domain found in proteins from plants and fungi that bind N-acetylglucosamine, plant endochitinases, wound-induced proteins such as hevein	yes	Mycoparasitism
c29380_g1_i1	TRIVIDRAFT_224618	4.88808	0.4196	11.75	3.55459	Glycosyl hydrolase family 12	yes	Mycoparasitism
c1399_g1_i1	TRIVIDRAFT_32683	9.4388	0.824366	11.5487	3.52966	Pectate lyase superfamily protein, related to GH28	yes	Plant interactions
c7159_g1_i1	TRIVIDRAFT_192118	16.0704	1.44211	11.2399	3.49056	AAA domain; This family of domains contain a P-loop motif that is characteristic of the AAA superfamily; NF-X1 zinc finger with atypical RING-finger and R3H domains, Arabidopsis homologue AtNFXL1 has been shown to function in the response to trichothecene and other defense mechanisms; Small proline-rich 2	no
c19191_g1_i1	TRIVIDRAFT_87418	3.7358	0.336811	11.1875	3.48382	Fungal chitosanase of glycosyl hydrolase group 75	yes	Mycoparasitism
c25031_g1_i1	XP_002842735- Arthroderma (Trichophyton) otae			10	3.32193	Polyketide synthase (PKS)		Secondary metabolism
c10425_g1_i3	TRIVIDRAFT_60658	4.5738	0.465991	9.9	3.30743	hypothetical; very small protein	yes
c7249_g1_i1	TRIVIDRAFT_209304	4.00961	0.427316	9.46429	3.24249	Short-chain dehydrogenases/reductases (SDR); SDRs are a functionally diverse family of oxidoreductases	yes	Secondary metabolism
c18668_g1_i1	TRIVIDRAFT_56034	1.87145	0.20731	9.10526	3.1867	alpha/beta hydrolases; A functionally diverse superfamily containing proteases, lipases, peroxidases, esterases, epoxide hydrolases and dehalogenases	yes	Secondary metabolism
c3631_g1_i1	TRIVIDRAFT_29732	1.5911	0.178315	9	3.16993	Peptidase S8 family domain, uncharacterized subfamily 5	yes	Mycoparasitism
c5893_g1_i2	TRIVIDRAFT_58307	3.14058	0.354283	8.94118	3.16046	Peroxidase, family 2; The peroxidases in this family do not have similarity to other peroxidases	yes	Stress tolerance
c30393_g1_i1	TRIVIDRAFT_46295	10.5621	1.19678	8.90164	3.15407	Type 1 glutamine amidotransferase (GATase1)-like domain; ATP-independent intracellular proteases	no
c22308_g1_i1	TRIVIDRAFT_215947	16.6975	1.96616	8.56579	3.09859	hypo	yes	SSCP- plant interactions
c3639_g1_i1	TRIVIDRAFT_49120	2.36914	0.281793	8.48	3.08406	Polysaccharide Lyase Family 6; Members include alginate lyase (EC 4.2.2.3) and chondroitinase B	yes	Mycoparasitism
c11200_g1_i1	TRIVIDRAFT_114557	24.655	2.94028	8.45769	3.08026	Transcription-silencing protein Clr2; Clr2 is a chromatin silencing protein	no
c28545_g1_i1	TRIVIDRAFT_230740	32.6545	3.97138	8.29348	3.05198	S-adenosylmethionine-dependent methyltransferases (SAM or AdoMet-MTase), class I; O-methyl transferase	no	Secondary metabolism/ Viridin biosynthesis
c2537_g1_i1	TRIVIDRAFT_64883	0.999512	0.123446	8.16667	3.02975	polyketide synthase (PKS)	yes	Secondary metabolism
c3711_g1_i1	TRIVIDRAFT_71692	15.8051	2.04784	7.78462	2.96063	Alternaria alternata allergen 1; AltA1, SSCP	yes	SSCP- Plant interactions
c1891_g1_i1	TRIVIDRAFT_47324	17.1037	2.24952	7.66892	2.93902	Short-chain dehydrogenases/reductases (SDR); SDRs are a functionally diverse family of oxidoreductases	no	Secondary metabolism
c12608_g1_i1	TRIVIDRAFT_69939	7.87336	1.03595	7.66579	2.93843	Peptidase S8 family domain, uncharacterized subfamily 5	yes	Mycoparasitism
c30546_g1_i1	TRIVIDRAFT_192732	3.16367	0.462045	6.90625	2.7879	hypothetical; cysteine-rich secreted protein, 306 aa	yes	Plant interactions
c977_g1_i1	TRIVIDRAFT_44141	2.96107	0.467003	6.39535	2.67702	NAD(P)H-nitrite reductase, large subunit	no
c4297_g1_i1	TRIVIDRAFT_52534	1.74747	0.275956	6.3871	2.67516	Catalytic domain of phospholipase D superfamily proteins	no
c7526_g1_i1	TRIVIDRAFT_126853	15.4124	2.51154	6.18966	2.62986	HAD-superfamily class IIA hydrolase, TIGR01456, CECR5	yes	Secondary metabolism
c28953_g1_i1	TRIVIDRAFT_91466	416.865	68.3123	6.15505	2.62177	Hydrophobin_2	yes	Plant interactions
c25216_g1_i1	TRIVIDRAFT_216348	27.583	4.55414	6.109	2.61094	hypothetical, small cysteine-rich protein, incomplete gene model	no	Plant interactions
c21522_g1_i1	TRIVIDRAFT_42845	0.628154	0.103776	6.10526	2.61005	Transient receptor potential (TRP) ion channel	yes
c15403_g1_i1	TRIVIDRAFT_49849	93.1168	15.9483	5.88908	2.55804	Hydrophobin_2	yes	Plant interactions
c21575_g1_i1	TRIVIDRAFT_49552	5.56401	0.95428	5.88095	2.55605	hypothetical	yes
c26516_g1_i1	TRIVIDRAFT_59198	6.67339	1.18486	5.68085	2.50611	hypothetical	yes
c18360_g1_i1	TRIVIDRAFT_182171	2.1735	0.392444	5.58621	2.48187	Phophatidylserine decarboxylase	no
c21378_g1_i1	TRIVIDRAFT_48076	2.60591	0.478507	5.49296	2.45758	Glycosyl hydrolases family 2; This family contains beta-galactosidase, beta-mannosidase and beta-glucuronidase activities	yes	Secondary metabolism
c4854_g1_i1	KEY73627.1 Stachybotrys chartarum	3.14205	0.578987	5.47368	2.45251	Amidohydrolase		Secondary metabolism
c6385_g1_i1	TRIVIDRAFT_50824	16.7027	3.07842	5.4726	2.45223	Protein of unknown function (DUF3638)	yes
c11698_g1_i1	TRIVIDRAFT_32462	4.2942	0.792153	5.46774	2.45095	Hypothetical	yes	SSCP- plant interactions
c14026_g1_i1	TRIVIDRAFT_155459	36.8944	6.81898	5.45727	2.44818	hypothetical	yes
c4647_g1_i1	TRIVIDRAFT_55917	2.01924	0.386038	5.27586	2.39941	CIMS - Cobalamine-independent methonine synthase, or MetE, C-terminal domain_like	no
c25019_g1_i1	TRIVIDRAFT_9842	921.13	176.938	5.25093	2.39257	Hydrophobin_2	yes	Plant interactions
c24653_g1_i1	TRIVIDRAFT_76832	2.13761	0.412686	5.22449	2.38529	Glycosyl hydrolase family 71; Family of alpha-1,3-glucanases	yes	Mycoparasitism
c21648_g1_i1	TRIVIDRAFT_75374	145.627	28.8148	5.09755	2.3498	CsbD-like; CsbD is a bacterial general stress response protein	no	Stress tolerance
c10921_g1_i1	KEY73628.1-Stachybotrys chartarum	1.93317	0.400658	4.86667	2.28293	Cytochrome P450	No	Secondary metabolism
c2275_g1_i1	TRIVIDRAFT_50865	2.12773	0.447107	4.8	2.26303	MFS, Major Facilitator Superfamily	no	Secondary metabolism
c4667_g1_i2	TRIVIDRAFT_127355	3.53882	0.749235	4.76404	2.25219	Indoleamine 2,3-dioxygenase	no	Secondary metabolism
c15629_g1_i1	TRIVIDRAFT_83634	14.3751	3.04433	4.76271	2.25178	Hypothetical	Yes	SSCP- plant interactions
c4859_g1_i1	EGE05473.1-Trichophyton	0.584094	0.124626	4.72727	2.24101	Polyketide synthase (PKS)	No	Secondary metabolism
c3805_g1_i1	TRIVIDRAFT_34363	1.20394	0.26451	4.59091	2.19878	Hce2/ Ecp2, Pathogen effector; putative necrosis-inducing factor	yes	SSCP- plant interactions
c4809_g1_i1	TRIVIDRAFT_83576	3.43536	0.774607	4.47328	2.16133	NAD(P)+-dependent aldehyde dehydrogenase superfamily	no	Secondary metabolism
c8025_g1_i1	TRIVIDRAFT_33307	1.37039	0.316115	4.37255	2.12847	Glycosyl hydrolases family 2; This family contains beta-galactosidase, beta-mannosidase and beta-glucuronidase activities	yes	Mycoparasitism
c11880_g1_i1	XP_018664252.1-T. gamsii	17.572	4.05787	4.36776	2.12689	GTP cyclohydrolase I (GTP-CH-I)
c8482_g1_i2	TRIVIDRAFT_74500	4.62241	1.06771	4.36667	2.12653	KxDL motif protein	no
c31890_g1_i1	TRIVIDRAFT_77334	3.41109	0.808786	4.25397	2.08881	Peptidase S8 family domain in ProteinaseK-like proteins and Peptidase inhibitor I9	yes	Mycoparasitism
c29226_g1_i1	TRIVIDRAFT_211280	55.0634	13.2074	4.20513	2.07215	hypothetical	yes	SSCP- plant interactions
c22072_g1_i1	TRIVIDRAFT_78763	1.35127	0.325106	4.19231	2.06774	Aspergillopepsin_like, aspartic proteases of fungal origin	no	Mycoparasitism
c1718_g1_i1	TRIVIDRAFT_111969	22.6899	5.58014	4.10132	2.03609	hypothetical	no
c31933_g1_i1	TRIVIDRAFT_44387	5.31973	1.32164	4.05988	2.02144	Major Facilitator Superfamily (MFS)	no	Secondary metabolism
c15146_g1_i1	TRIVIDRAFT_214829	2.8391	0.707348	4.04839	2.01735	4-hydroxyphenylpyruvate dioxygenase	no
c1492_g1_i2	TRIVIDRAFT_184888	17.7967	4.46521	4.02	2.0072	hypothetical	no
c13276_g1_i3	TRIVIDRAFT_47828	13.6367	3.45787	3.97774	1.99195	PKS		Secondary metabolism
c7041_g1_i1	TRIVIDRAFT_210345	2.94641	0.751917	3.95238	1.98272	PHD zinc finger; The plant homeodomain (PHD) finger is a C4HC3 zinc-finger-like motif	no
c25028_g1_i1	KKP02930.1-T. harzianum	3.25058	0.833403	3.93407	1.97602	heme uptake protein IsdB; Isd proteins are iron-regulated surface proteins found in Bacillus, Staphylococcus and Listeria species and are responsible for heme scavenging from hemoproteins
c32849_g1_i1	TRIVIDRAFT_216106	37.0107	9.55992	3.90489	1.96528	Bys1	yes	SSCP- Plant interactions
c32382_g1_i1	TRIVIDRAFT_216420	17.1287	4.4284	3.90135	1.96397	sugar porter family MFS transporter	no	Secondary metabolism
c2676_g1_i1	TRIVIDRAFT_55747	7.67039	1.98644	3.89474	1.96153	hypothetical	yes	SSCP- plant interactions
c21581_g1_i1	TRIVIDRAFT_44656	2.28456	0.592164	3.8913	1.96025	Alpha/beta hydrolase; Pimeloyl-ACP methyl ester carboxylesterase	yes	Secondary metabolism
c17899_g1_i1	TRIVIDRAFT_34210	0.871276	0.225978	3.88889	1.95936	Fungal trichothecene efflux pump (TRI12); MFS superfamily	no	Secondary metabolism
c4262_g1_i2	TRIVIDRAFT_33353	16.3202	4.35702	3.77807	1.91765	BCAT_beta_family: Branched-chain aminotransferase	no	Secondary metabolism
c10239_g1_i2	TRIVIDRAFT_227182	1.89721	0.512826	3.73148	1.89975	FAD binding domain; oxidoreductase	yes	Secondary metabolism
c21773_g1_i1	TRIVIDRAFT_57365	1.87109	0.507147	3.72131	1.89581	hypothetical	no
c23397_g1_i1	TRIVIDRAFT_78354	7.35108	2.00468	3.69863	1.88699	Prokaryotic phospholipase A2	yes
c5719_g1_i1	TRIVIDRAFT_52700	16.06	4.38793	3.69166	1.88427	A-T-TE	no	NRPS-like; Secondary metabolism
c28379_g1_i1	TRIVIDRAFT_63653	7.15916	2.00711	3.5977	1.84708	hypothetical	no
c8184_g1_i2	KKP02622.1-T. harzianum	57.6104	16.2018	3.58653	1.84259	Protein of unknown function (DUF4449)
c26612_g1_i1	TRIVIDRAFT_51932	1.5563	0.438605	3.57895	1.83954	Glycosyl hydrolase family 76; Family of alpha-1,6-mannanases.		Plant interactions
c8647_g1_i2	TRIVIDRAFT_167618	22.2679	6.29487	3.56803	1.83513	Hypothetical		SSCP- plant interactions
c14882_g1_i1	TRIVIDRAFT_140278	10.103	2.85779	3.56579	1.83422	Heme-dependent peroxidases similar to plant peroxidases	yes	Stress tolerance
c32500_g1_i1	TRIVIDRAFT_58448	4.16594	1.18087	3.55833	1.8312	FAD binding domain; FAD/FMN-containing dehydrogenase	yes	Secondary metabolism
c6239_g1_i1	TRIVIDRAFT_71600	2.36066	0.677246	3.51579	1.81385	Glycosyl hydrolase family 92; Members of this family are alpha-1,2-mannosidases		Plant interactions
c15154_g1_i1	TRIVIDRAFT_216419	11.8055	3.39693	3.50538	1.80957	Phosphoenolpyruvate phosphomutase	no
c14089_g1_i1	TRIVIDRAFT_111957	53.4444	15.4119	3.49768	1.8064	hypothetical
c11566_g2_i1	KKP00757.1-thar	4.97807	1.44153	3.48315	1.80039	Mitochondrial calcium uniporter
c8390_g1_i1	TRIVIDRAFT_90966	8.73615	2.54665	3.46008	1.7908	P450	no	Secondary metabolism
c21492_g1_i1	TRIVIDRAFT_85589	24.1429	7.0535	3.45239	1.7876	macrolide transporter ATP-binding /permease protein
c14343_g1_i1	TRIVIDRAFT_47152	2.31827	0.679931	3.43902	1.782	Short-chain dehydrogenases/reductases (SDR)	no	Secondary metabolism
c7513_g1_i1	TRIVIDRAFT_160288	3.62399	1.07452	3.40179	1.76629	ATP-dependent Clp protease ATP-binding subunit ClpA	no
c32183_g1_i1	TRIVIDRAFT_55059	15.892	4.7768	3.35564	1.74659	DUF4965;DUF5127; DUF1793	yes
c25620_g1_i1	TRIVIDRAFT_81482	5.13019	1.54207	3.35556	1.74655	CobN subunit of cobaltochelatase, bchH and chlH subunits of magnesium chelatases, and similar proteins	yes
c33107_g1_i1	TRIVIDRAFT_77430	24.2182	7.30767	3.3427	1.74101	Phospholipase D delta	no
c11266_g1_i4	TRIVIDRAFT_211736	2.53548	0.77597	3.29572	1.72059	YT521-B-like domain; A protein of the YTH family; RNA recognition motif (RRM) superfamily; Topoisomerase II-associated protein PAT1	no
c19082_g1_i1	XP_006969187.1-T. reesei	15.4804	4.74735	3.28902	1.71766	classical (c) SDRs; SDRs are a functionally diverse family of oxidoreductases		Secondary metabolism
c32398_g1_i1	XP_013937507.1-T. atroviride	7.88161	2.42825	3.27383	1.71098	Phosphoribosyl transferase (PRT) domain; Phosphomevalonate kinase; FAD binding domain; oxidoreductases		Secondary metabolism
c7837_g1_i1	TRIVIDRAFT_76576	27.7024	8.53654	3.27318	1.71069	Common central domain of tyrosinase	yes
c9663_g1_i2	OPB39188.1-T. guizhouense	6.92208	2.17068	3.21645	1.68547	Nucleotide-Binding Domain of the sugar kinase/HSP70/actin superfamily
c15405_g1_i1	TRIVIDRAFT_230653	2.9929	0.939738	3.21233	1.68362	IBR domain, a half RING-finger domain; RecF/RecN/SMC N terminal domain;
c2087_g1_i1	TRIVIDRAFT_89999	5.7343	1.81778	3.18182	1.66985	GH18 domain of Chitinase D (ChiD)		Mycoparasitism
c18356_g1_i1	TRIVIDRAFT_55235	11.6024	3.6795	3.18051	1.66926	Streptomyces laminarinase (beta-1,3-glucanase)-like, member of glycosyl hydrolase family 16		Mycoparasitism
c13564_g1_i2	TRIVIDRAFT_170216	2.01898	0.646037	3.15217	1.65635	S-adenosylmethionine-dependent methyltransferases (SAM or AdoMet-MTase), class I	no	Secondary metabolism
c24934_g1_i1	KKP07577.1-T. harzianum	4.89693	1.57338	3.13924	1.65042	Mechanosensitive ion channel
c1824_g1_i1	TRIVIDRAFT_181202	12.6572	4.12061	3.09821	1.63144	GH1		β-glucosidases and β-galactosidases; mycoparasitism
c8590_g1_i1	TRIVIDRAFT_33120	6.60916	2.15305	3.09619	1.63049	Synaptotagmin-like mitochondrial-lipid-binding domain	no
c29325_g1_i1	TRIVIDRAFT_131558	3.33716	1.08957	3.08929	1.62727	hypothetical	no
c29620_g1_i1	TRIVIDRAFT_119893	22.6169	7.42292	3.07321	1.61975	hypothetical	no
c8859_g1_i2	TRIVIDRAFT_49558	2.44979	0.809202	3.05357	1.6105	"A" domain; Adenylate forming domain, Class I superfamily; This family includes acyl- and aryl-CoA ligases, as well as the adenylation domain of nonribosomal peptide synthetases and firefly luciferases	yes
c32736_g1_i1	TRIVIDRAFT_91256	116.869	38.7819	3.03953	1.60385	Protein of unknown function (DUF3237)	no
c25592_g1_i1	TRIVIDRAFT_52326	10.6903	3.5504	3.03704	1.60266	Thiamine pyrophosphate; (TPP) family, E1 of PDC_ADC_BCADC subfamily; dehydrogenase	no
c19085_g1_i1	TRIVIDRAFT_180603	6.22757	2.07285	3.0303	1.59946	Clavaminic acid synthetase (CAS) -like; CAS is a trifunctional Fe(II)/ 2-oxoglutarate (2OG) oxygenase carrying out three reactions in the biosynthesis of clavulanic acid, an inhibitor of class A serine beta-lactamases.	no	Secondary metabolism
c2548_g1_i1	TRIVIDRAFT_72547	19.1684	6.39268	3.02439	1.59664	Endoplasmic Reticulum Oxidoreductin 1 (ERO1); Members of this family are required for the formation of disulphide bonds in the ER.	yes
c2268_g1_i1	TRIVIDRAFT_175552	5.11197	1.70905	3.01695	1.59309	Nitroreductase-like family 4	no
c13564_g1_i3	TRIVIDRAFT_170216	1.76096	0.588758	3.01681	1.59302	S-adenosylmethionine-dependent methyltransferases (SAM or AdoMet-MTase), class I	no	Secondary metabolism
c13221_g1_i5	TRIVIDRAFT_54051	4.80892	1.62994	2.97585	1.5733	P-loop containing Nucleoside Triphosphate Hydrolases	no
c11728_g1_i2	TRIVIDRAFT_81015	8.84049	3.01147	2.96096	1.56607	hypothetical	no
c8084_g1_i2	TRIVIDRAFT_50383	1.7662	0.604519	2.9469	1.5592	"A" domain; Ferredoxin reductase (FNR)	No
c18028_g1_i1	TRIVIDRAFT_230452	5.69808	1.96165	2.92982	1.55081	hypothetical	yes	very small
c22680_g1_i1	TRIVIDRAFT_69268	21.1106	7.27075	2.92857	1.5502	Type 1 glutamine amidotransferase (GATase1)-like domain	no
c2200_g1_i1	TRIVIDRAFT_30537	15.2161	5.27651	2.90865	1.54035	"A" domain	no
c8255_g1_i1	TRIVIDRAFT_40202	8.74059	3.03821	2.90173	1.53692	Regulator of G protein signaling (RGS) domain superfamily	No
c13276_g1_i7	TRIVIDRAFT_47828	5.91475	2.0577	2.89928	1.53569	PKS	No	Secondary metabolism
c2570_g1_i2	TRIVIDRAFT_35658	10.2805	3.59043	2.88804	1.53009	Acid sphingomyelinase (ASMase) is a ubiquitously expressed phosphodiesterase which hydrolyzes sphingomyelin in acid pH conditions to form ceramide, a bioactive second messenger	yes
c10364_g1_i2	TRIVIDRAFT_75395	14.3879	5.04879	2.8744	1.52326	ICL/PEPM_KPHMT enzyme superfamily catalyze the formation and cleavage of either P-C or C-C bonds	no
c32058_g1_i1	TRIVIDRAFT_59369	5.54866	1.94956	2.87069	1.5214	Glutathione S-transferase	yes	Secondary metabolism
c689_g1_i2	TRIVIDRAFT_20101	1.86518	0.662873	2.8381	1.50492	PKS	No	Secondary metabolism
c14750_g1_i1	TRIVIDRAFT_29306	11.9079	4.24622	2.82857	1.50007	AAA domain	no
